# Supplementary material for: In vitro effects of two silicate-based materials, Biodentine and BioRoot RCS, on dental pulp stem cells in models of reactionary and reparative dentinogenesis
Source: PLoS One. 2018 Jan 25;13(1):e0190014. doi: 10.1371/journal.pone.0190014 (PMC5784909; doi:10.1371/journal.pone.0190014)
Supplement: S1 Table — (XLSX) [file pone.0190014.s001.xlsx]

## Sheet: DPSC J0
CELLULES SEULES DIRECT	BIODENTINE DIRECT	BIOROOT DIRECT	BR D BIS	CELLULES SEULES INDIRECT	BIODENTINE INDIRECT	BIOROOT INDIRECT	BR IND BIS
38	107	41	120	194	135	169	166
124	190	137	294	217	178	188	189
152	168	108	197	172	146	243	151
40	101	42	161	187	142	166	159
122	189	141	345	216	172	191	191
161	166	112	233	162	148	248	164
36	111	50	182	186	128	171	164
114	186	144	326	219	167	186	194
140	173	108	242	165	146	246	167

## Sheet: DPSC D1
CELLULES SEULES DIRECT	BIODENTINE DIRECT	BIOROOT DIRECT	BR D BIS	CELLULES SEULES INDIRECT	BIODENTINE INDIRECT	BIOROOT INDIRECT	BR IND BIS
98	59	40	278	43	108	102	234
140	81	40	328	109	111	192	253
113	88	73	347	107	99	112	145
102	77	30	322	64	99	95	233
130	76	29	350	97	111	191	245
111	84	65	352	102	107	109	157
107	95	34	323	66	116	103	230
136	82	34	342	102	113	187	245
123	97	65	349	103	108	118	152

## Sheet: DPSC D5
CELLULES SEULES DIRECT	BIODENTINE DIRECT	BIOROOT DIRECT	BR D BIS	CELLULES SEULES INDIRECT	BIODENTINE INDIRECT	BIOROOT INDIRECT	BR IND BIS
250	183	122	783	175	220	143	402
506	237	171	768	132	198	179	454
903	322	151	876	122	215	144	333
255	204	135	786	153	212	133	390
478	235	157	761	121	185	177	399
889	341	135	876	111	218	143	456
251	205	142	792	163	213	132	345
481	237	165	774	117	187	178	395
899	341	143	891	107	212	143	413
							461
							340
							404

## Sheet: DPSC D8
CELLULES SEULES DIRECT	BIODENTINE DIRECT	CELLULES SEULES INDIRECT	BIODENTINE INDIRECT
339	686	1575	194
1495	280	1532	563
1432	390	1650	390
340	721	1577	181
1492	282	1528	565
1433	410	1649	390
347	720	1571	194
1492	326	1530	581
1435	413	1647	388

## Sheet: DPSC Indirect
CELLULES SEULES J0	CELLULES SEULES J1	CELLULES SEULES J5	CELLULES SEULES J8	BIODENTINE J0	BIODENTINE J1	BIODENTINE J5	BIODENTINE J8	BIOROOT J0	BIOROOT J1	BIOROOT J5	BIOROOT J8
18	202	291	455	111	129	141	190	51	81	75	140
27	140	280	366	84	60	61	84	12	37	47	64
68	130	210	507	95	54	78	105	22	47	65	79
22	79	190	343	95	154	183	203	50	105	87	124
26	85	158	296	81	65	152	64	52	89	55	76
20	92	221	345	48	53	130	65	41	56	50	93
18	204	291	456	101	130	151	189	51	86	72	137
23	144	294	363	80	70	62	76	6	41	53	56
76	129	214	503	94	57	85	94	31	50	77	81
21	80	197	342	87	175	247	202	50	118	83	148
27	84	161	291	78	68	149	55	57	90	59	60
22	92	225	341	54	56	131	63	38	59	66	90
16	208	297	457	101	132	151	188	50	88	71	142
25	143	292	367	76	60	56	74	7	42	47	55
72	135	220	503	86	49	80	94	29	45	74	81
20	78	198	345	81	195	252	207	52	117	75	147
27	87	168	290	75	63	142	55	55	88	60	62
22	94	229	343	48	57	115	63	37	54	55	86
39	87	150	670	112	171	150	139	129	75	102	162
42	101	220	383	53	95	220	80	71	31	66	107
66	80	271	532	67	133	271	110	114	39	100	110
194	43	175	1575	135	108	220	194	169	102	143	402
217	109	132	1532	178	111	198	563	188	192	179	454
172	107	122	1650	146	99	215	390	243	112	144	333
187	64	153	1577	142	99	212	181	166	95	133	399
216	97	121	1528	172	111	185	565	191	191	177	456
162	102	111	1649	148	107	218	390	248	109	143	345
186	66	163	1571	128	116	213	194	171	103	132	413
219	102	117	1530	167	113	187	581	186	187	178	461
165	103	107	1647	146	108	212	388	246	118	143	340
								166	234	234	402
								189	253	253	454
								151	145	145	333
								159	233	233	399
								191	245	245	456
								164	157	157	345
								164	230	230	413
								194	245	245	461
								167	152	152	340
											404

## Sheet: DPSC Direct
CELLULES SEULES J0	CELLULES SEULES J1	CELLULES SEULES J5	CELLULES SEULES J8	BIODENTINE J0	BIODENTINE J1	BIODENTINE J5	BIODENTINE J8	BIOROOT J0	BIOROOT J1	BIOROOT J5	BIOROOT J8
18	202	291	455	111	129	141	190	51	81	75	140
27	140	280	366	84	60	61	84	12	37	47	64
68	130	210	507	95	54	78	105	22	47	65	79
22	79	190	343	95	154	183	203	50	105	87	124
26	85	158	296	81	65	152	64	52	89	55	76
20	92	221	345	48	53	130	65	41	56	50	93
18	204	291	456	101	130	151	189	51	86	72	137
23	144	294	363	80	70	62	76	6	41	53	56
76	129	214	503	94	57	85	94	31	50	77	81
21	80	197	342	87	175	247	202	50	118	83	148
27	84	161	291	78	68	149	55	57	90	59	60
22	92	225	341	54	56	131	63	38	59	66	90
16	208	297	457	101	132	151	188	50	88	71	142
25	143	292	367	76	60	56	74	7	42	47	55
72	135	220	503	86	49	80	94	29	45	74	81
20	78	198	345	81	195	252	207	52	117	75	147
27	87	168	290	75	63	142	55	55	88	60	62
22	94	229	343	48	57	115	63	37	54	55	86
39	87	150	670	112	171	150	139	129	75	102	162
42	101	220	383	53	95	220	80	71	31	66	107
66	80	271	532	67	133	271	110	114	39	100	110
34	127	147	490	66	58	147	116	44	48	79	114
32	120	270	465	65	84	270	67	25	44	60	65
34	104	223	505	50	44	223	109	59	60	78	83
38	84	163	661	105	177	163	135	128	177	103	152
43	104	230	382	61	95	230	64	70	95	63	96
66	78	285	528	62	146	285	97	116	146	111	94
36	131	153	486	69	63	153	105	46	63	77	101
29	114	274	588	61	85	274	58	24	85	57	58
37	104	229	506	48	45	229	91	63	45	79	76
37	89	168	663	112	179	168	128	128	75	107	153
42	104	239	385	55	88	239	64	65	35	64	84
68	82	296	533	58	151	296	97	115	28	107	92
34	133	157	487	34	58	157	107	48	54	80	107
30	119	277	621	30	88	277	59	23	36	55	52
31	102	233	506	31	41	233	87	59	57	73	73
38	98	250	339	107	59	183	686	41	0	122	783
124	140	506	1495	190	81	237	280	137	40	171	768
152	113	903	1432	168	88	322	390	108	73	151	876
40	102	255	340	101	77	204	721	42	0	135	786
122	130	478	1492	189	76	235	282	141	29	157	761
161	111	889	1433	166	84	341	410	112	65	135	876
36	107	251	347	111	95	205	720	50	0	142	792
114	136	481	1492	186	82	237	326	144	34	165	774
140	123	899	1435	173	97	341	413	108	65	143	891
								120	120	278	783
								294	294	328	768
								197	197	347	876
								161	161	322	786
								345	345	350	761
								233	233	352	876
								182	182	323	792
								326	326	342	774
								242	242	349	891
